# Supplementary material for: A perfusion bioreactor-based 3D model of the subarachnoid space based on a meningeal tissue construct
Source: Fluids Barriers CNS. 2019 Jun 13;16:17. doi: 10.1186/s12987-019-0137-6 (PMC6563372; doi:10.1186/s12987-019-0137-6)
Supplement: Supplementary file 3 — Additional file 3: Figure S3. Gene ontology (GO) analysis of RNA sequencing. GO analysis of 980 differentially regulated genes sorted according to Process (A), Component (B) and Function (C). q-value indicating GO-term enrichment. [file 12987_2019_137_MOESM3_ESM.zip]

Archive with 2 entries (2 files):
- SupplementaryFigure3_p2.jpg
- SupplementaryFigure3_p1.jpg
